# Supplementary material for: Risk Assessment of Displaced Sediment by an Extreme Event Cyclone in a Peri-Urban Zone Using Bioassays and Analytical Chemistry
Source: Toxics. 2024 Jul 31;12(8):558. doi: 10.3390/toxics12080558 (PMC11360154; doi:10.3390/toxics12080558)
Supplement: Supplementary file 1 [file toxics-12-00558-s001.zip]

Archive with 1 entries (1 files):
- toxics-3112726-supplementary materials.pdf
